# Supplementary material for: The Role of Serotonergic Gene Methylation in Regulating Anxiety-Related Personality Traits in Chimpanzees
Source: Biology (Basel). 2022 Nov 17;11(11):1673. doi: 10.3390/biology11111673 (PMC9687614; doi:10.3390/biology11111673)
Supplement: Supplementary file 1 [file biology-11-01673-s001.zip]

Archive with 2 entries (2 files):
- Supplementary information-1.pdf
- Table S10-S11.xlsx
